# Supplementary material for: Fragment-Sized Thiazoles in Fragment-Based Drug Discovery Campaigns: Friend or Foe?
Source: ACS Med Chem Lett. 2022 Nov 3;13(12):1905–10. doi: 10.1021/acsmedchemlett.2c00429 (PMC9743419; doi:10.1021/acsmedchemlett.2c00429)
Supplement: Supplementary file 2 — ml2c00429_si_002.xlsx [file ml2c00429_si_002.xlsx]

## Sheet: Results
					Enzymatic inhibition assays										Redox activity assays									Thiol reactivity assays		Quantum-chemical calculations
					MurA					3CLpro		MetAP1a	DDlB		HRP-PR assay			H2DCFDA assay			Resazurin assay					Semiempirical (PM7)									DFT (M06-2X-D3/LACVP**++)
ID	Vendor	Vendor ID	Canonical SMILES	MW, g/mol	RA at 500 µM [%] (30 min preinc.)	RA at 500 µM [%] (no preinc.)	RA at 500 µM [%] (1 mM DTT, 30 min preinc.)	IC50 [µM]	Hill coefficient	RA at 500 µM [%] (30 min preinc.)	RA at 500 µM [%] (1 mM DTT, 30 min preinc.)	RA at 625 µM [%]	RA at 500 µM [%]	Aqueous stability (after 60 min)	Redox-free	1 mM DTT	HRP-PR activity	Redox-free	100 µM TCEP	H2DCFDA activity	10 µM cpd	1 µM cpd	Resazurin activity	DTNB assay	TNB2- assay	HOMO Energy	LUMO Energy	Mulliken Electronegativity	Molecular Electronegativity	Parr Pople Hardness	Molecular Hardness	Total Nucleophilic Superdelocalizability	Total Electrophilic Superdelocalizability	Total Atom Self Polarizability	HOMO	LUMO	ESP min, kcal/mol	ESP max, kcal/mol	ESP mean, kcal/mol	ESP local polarity, kcal/mol	Polarizability	ALIE min, kcal/mol	ALIE max, kcal/mol	ALIE mean, kcal/mol	Chemical Hardness	Electrophilicity index	Electronic chemical potential
1	Sigma-Aldrich	123129	Nc1nccs1	100.146	0.397	0.88	1.049			0.861	0.825	0.946312	0.949045	Intermediate stability	0.992	0.986	not active	0.796866	0.912911	not active	0.934113	0.930081	not active	not reactive	not reactive	-8.863	-0.938	4.90052	-4.90052	3.96224	3.96224	-4.67847	-3.04883	-1.17288	-0.271079	0.00248804	-46.7195	62.5775	0.793457	17.6627	64.3684	230.907	422.869	297.897	0.273567	0.0329632	-0.134295
2	Acros	15372	Cc1cnc(N)s1	114.173	0.852	0.952	0.946			0.88	0.798	1.17612	0.920245	Stable in buffer	0.982654	0.977503	not active	1.29143	1.34814	not active	0.947726	0.95091	not active	not reactive	reactive	-8.834	-1.031	4.93249	-4.93249	3.90198	3.90198	-6.39828	-2.97692	-1.36044	-0.271521	-3.09535e-05	-48.2949	56.7377	0.902723	16.3261	77.7095	232.994	412.626	300.051	0.27149	0.0339517	-0.135776
3	TCI	A1303	Cc1csc(N)n1	114.173	0.933	0.993	1.02			0.967	0.824	1.23323	0.902941	Stable in buffer	1.012	0.96	not active	1.00976	0.779685	not active	0.964335	0.913583	not active	not reactive	not reactive	-8.775	-0.858	4.81659	-4.81659	3.95812	3.95812	-6.64719	-2.59962	-1.34766	-0.26603	0.000628744	-46.7057	60.7828	-0.0793734	15.2683	77.4722	227.629	421.238	299.021	0.266659	0.0330187	-0.132701
4	Maybridge	SB01377DA	Cc1nnc(N)s1	115.161	0.895	0.929	0.994			1.207	0.819	1.14068	0.980769	Stable in buffer	1.022	1.047	not active	0.956207	1.03747	not active	0.943588	0.881587	not active	not reactive	not reactive	-9.203	-1.496	5.34954	-5.34954	3.85347	3.85347	-5.0292	-3.60534	-1.33629	-0.295127	0.00109412	-67.0841	71.6276	0.876089	24.4714	72.9048	248.649	427.274	304.98	0.296221	0.0364826	-0.147016
5	AA Blocks	AA003GD8	CC(C)(C)c1csc(N)n1	156.254	0.035	0.0566	1.06			0.13	0.791	1.281	0.938235	Low absorbance	0.97	0.98	not active	1.09234	0.543666	not active	0.927555	1.05333	not active	not reactive	reactive	-8.722	-0.817	4.76908	-4.76908	3.95254	3.95254	-7.75582	-4.05785	-1.96416	-0.271677	-0.00140329	-39.8261	55.9435	-0.0155096	11.4538	112.948	230.744	411.288	298.299	0.270273	0.0344895	-0.13654
6	Acros	36075	Nc1nnc(C2CC2)s1	141.199	0.022	0.035	0.998	121	1.3	0.342	0.793	0.92471	0.961783	Stable in buffer	1.051	1.067	not active	1.15032	1.17815	not active	0.862783	0.929014	not active	not reactive	not reactive	-9.378	-1.558	5.4682	-5.4682	3.9097	3.9097	-5.79028	-4.51383	-1.78776	-0.286471	0.00219512	-65.9398	70.207	-0.723345	20.5974	95.2196	247.988	426.617	305.368	0.288666	0.034994	-0.142138
7	Maybridge	DP01661	Nc1nnc(C(F)(F)F)s1	169.131	0.18	0.569	1.008			0.668	0.829	1.41459	1.00307	Stable in buffer	1.014	0.983	not active	1.03193	0.929006	not active	1.00247	0.933059	not active	not reactive	not reactive	-9.377	-1.507	5.442	-5.442	3.93484	3.93484	-7.47724	-4.17509	-1.54206	-0.309188	-0.0221834	-53.7138	84.4246	1.38806	24.5505	73.9722	258.346	449.357	341.429	0.287005	0.0478246	-0.165686
8	Maybridge	CD05460DA	CNc1nnc(C(F)(F)F)s1	183.158	1.129	0.995	1.022			1.471	0.823	1.01361	0.977564	Stable in buffer	1.017	1.001	not active	1.22736	1.05976	not active	1.04292	0.992274	not active	not reactive	not reactive	-9.208	-1.476	5.34185	-5.34185	3.86585	3.86585	-6.17811	-5.16846	-1.73323	-0.297861	-0.0205312	-54.9586	82.4619	1.71342	22.942	87.2194	254.075	448.838	337.245	0.27733	0.0456918	-0.159196
9	AA Blocks	AA003Q0G	CCOC(=O)c1csc(N)n1	172.209	0.09	0.186	1.05			0.189	0.763	0.936587	0.89441	Stable in buffer	0.846	0.98	not active	1.05115	0.712307	not active	1.0266	0.944187	not active	not reactive	reactive	-8.986	-1.108	5.04689	-5.04689	3.93926	3.93926	-8.22653	-4.44624	-1.99023	-0.28641	-0.0226174	-73.3569	64.4241	-0.531856	19.9909	108.641	242.29	418.281	310.306	0.263793	0.0452524	-0.154514
10	Acros	13338	Nc1nc(CC(=O)O)cs1	158.182	0.794	0.908	0.992			1.052	0.842	1.249	0.96319	Stable in buffer	1.10642	1.03397	not active	1.10782	0.923411	not active	1.00568	0.93187	not active	not reactive	not reactive	-8.741	-0.826	4.78323	-4.78323	3.95756	3.95756	-5.89532	-5.2672	-1.7352	-0.273934	0.00161016	-177.62	12.105	-88.4529	42.7143	97.1118	230.897	412.1	295.422	0.275544	0.0336426	-0.136162
11	Sigma-Aldrich	220558	CCOC(=O)Cc1csc(N)n1	186.236	0.663	0.855	0.881			1.034	0.821	1.31567	0.935583	Stable in buffer	0.999	0.986	not active	1.16056	0.951359	not active	1.00287	0.917	not active	not reactive	not reactive	-8.796	-0.878	4.83705	-4.83705	3.95878	3.95878	-8.56344	-5.00688	-2.18788	-0.276234	-0.00382829	-47.2545	59.6633	0.0818363	15.9581	116.787	233.64	414.256	308.394	0.272406	0.0359918	-0.140031
12	AA Blocks	AA002Z9G	Nc1nc(-c2ccncc2)cs1	177.232	0.567	0.867	1.03			0.919	0.778	1.09866	0.956522	Stable in buffer	0.837	0.958	not active	1.1394	1.24714	not active	0.953247	0.979819	not active	not reactive	not reactive	-8.78	-1.116	4.94776	-4.94776	3.83179	3.83179	-7.58394	-5.56482	-2.43058	-0.275105	-0.0311993	-51.502	64.749	0.601808	17.4818	130.72	239.703	416.308	299.433	0.243906	0.0480833	-0.153152
13	Fluorochem	59376	Nc1nc(C(=O)O)cs1	144.155	0	0.016	1.072	64	0.9	0.142	0.849	1.54965	0.96319	Low absorbance	1.016	0.998	not active	2.11709	1.63537	active	1.1193	0.973181	not active	not reactive	reactive	-8.824	-0.918	4.87076	-4.87076	3.9529	3.9529	-7.27644	-3.84878	-1.5757	-0.281554	-0.00814026	-177.464	17.3619	-92.4283	47.7083	85.6359	241.125	415.767	295.805	0.273414	0.0383681	-0.144847
14	Acros	156000250	Nc1ncc(Br)s1	179.042	0.09	0.211	1			0.425	0.794	1.56498	0.914013	Intermediate stability	0.995	1.002	not active	1.60852	1.46102	active	1.10652	0.919294	not active	not reactive	reactive	-8.829	-1.073	4.95085	-4.95085	3.87797	3.87797	-3.14219	-3.87364	-1.28278	-0.271723	0.00150602	-40.4908	68.9878	0.993309	15.3844	79.8042	241.673	424.472	288.608	0.273229	0.0334048	-0.135109
15	TCI	B4594	Brc1cscn1	164.027	1.059	1.002	1.025			0.914	0.801	0.834603	0.973529	Low absorbance	1.003	0.992	not active	0.767297	0.844063	not active	0.952368	0.908849	not active	not reactive	not reactive	-9.514	-1.03	5.27212	-5.27212	4.2422	4.2422	-3.5209	-3.37542	-1.23486	-0.309297	-0.0151695	-44.8931	41.5291	1.31329	16.8548	68.7304	241.173	388.813	287.607	0.294127	0.0447418	-0.162233
16	Sigma-Aldrich	101338	Brc1nncs1	165.015	1.43	0.47	1.144	225	1.2	0.051	0.783	1.06501	0.932692	Low absorbance	1.006	0.977	not active	0.990538	1.16148	not active	0.873669	0.88625	not active	not reactive	reactive	-10.179	-1.501	5.84019	-5.84019	4.33927	4.33927	-2.59744	-3.65531	-1.15011	-0.342792	-0.0283318	-51.112	54.7171	2.50104	21.1755	64.2133	250.999	387.305	293.535	0.31446	0.0547497	-0.185562
17	TCI	D3960	Brc1cnc(Br)s1	242.923	0	0.131	0.99	386	1.6	0.171	0.799	0.717122	0.914013	Low absorbance	0.998	0.977	not active	0.663808	1.02289	not active	0.92485	0.895621	not active	not reactive	reactive	-9.607	-1.318	5.46289	-5.46289	4.14459	4.14459	-2.9338	-4.86885	-1.27919	-0.307267	-0.0235681	-37.2301	27.9653	2.27912	9.14914	86.1161	246.662	372.965	280.077	0.283699	0.0482254	-0.165418
18	TCI	B4604	Cc1cnc(Br)s1	178.054	0.082	0.452	1.05	231		0.198	0.791	1.15649	0.767647	Low absorbance	1.006	0.981	not active	0.946186	0.915594	not active	1.00605	0.949849	not active	not reactive	reactive	-9.625	-1.144	5.3845	-5.3845	4.24029	4.24029	-3.06406	-3.93896	-1.37264	-0.302877	-0.0133486	-45.8233	17587.7	32.448	61.6853	83.2101	245.756	410.921	290.124	0.289528	0.0431731	-0.158113
19	Synthesized		Fc1ccc(-c2csc(Br)n2)cc1F	276.105	0.12	0.891	0.819			0.851	0.789	0.843656	1.35922	Unstable in buffer	1.002	0.99	not active	0.81165	0.877146	not active	0.881647	0.931448	not active	not reactive	not reactive	-9.225	-1.333	5.2789	-5.2789	3.94622	3.94622	-6.06436	-6.85974	-2.62584	-0.28682	-0.0322444	-28.3993	16981.4	23.5498	44.6139	142.334	247.426	431.962	308.333	0.254575	0.0499861	-0.159532
20	Synthesized		COC(=O)c1cnc(Br)s1	222.063	0.93	0.966	1.019			1.001	0.929	0.991862	0.957929	Intermediate stability	1.004	0.988	not active	0.956535	1.07654	not active	1.10862	0.964444	not active	not reactive	not reactive	-9.766	-1.656	5.71095	-5.71095	4.05518	4.05518	-4.0831	-5.53516	-1.8017	-0.321625	-0.0522769	-36.8814	30.0642	1.30604	12.246	102.722	249.596	402.331	303.932	0.269348	0.0648801	-0.186951
21	Synthesized		COC(=O)c1csc(Br)n1	222.063	1.169	1.055	1.035			0.737	0.686	0.881505	0.951456	Stable in buffer	1.006	0.991	not active	0.753992	0.938841	not active	0.795037	1.40876	not active	not reactive	not reactive	-9.855	-1.459	5.6568	-5.6568	4.19813	4.19813	-4.09776	-5.53972	-1.85103	-0.320065	-0.0355983	-65.8509	46.5148	0.18229	18.6921	101.613	248.509	401.464	303.274	0.284467	0.0555849	-0.177832
22	Synthesized		CCOC(=O)c1cnc(Br)s1	236.09	0.149	0.601	1.03			0.102	0.664	0.923262	0.89644	Intermediate stability	1.014	0.989	not active	0.873743	1.12035	not active	0.968865	0.884102	not active	not reactive	not reactive	-9.753	-1.635	5.69403	-5.69403	4.05927	4.05927	-4.42441	-6.00937	-1.98803	-0.321145	-0.0517814	-37.4219	19415	25.7369	47.9776	115.003	249.578	408.866	302.399	0.269363	0.0645382	-0.186463
23	Synthesized		CCOC(=O)c1csc(Br)n1	236.09	0.84	0.898	1.002			0.717	0.807	0.908295	0.97411	Stable in buffer	1.027	0.994	not active	0.990538	0.904864	not active	0.955275	0.904944	not active	not reactive	not reactive	-9.759	-1.357	5.55814	-5.55814	4.20115	4.20115	-4.47319	-5.92805	-2.02887	-0.319615	-0.0351569	-67.2688	45.7496	0.861909	17.912	113.776	248.389	382.324	301.806	0.284459	0.0553083	-0.177386
24	BLD Pharmatech	BD260667	CCOC(=O)Cc1csc(Br)n1	250.117	0.667	0.867	9.993	217	1.6	0.72	0.708	0.895999	0.954693	Low absorbance	1.002	0.992	not active	1.00089	0.89324	not active	0.867178	0.910606	not active	not reactive	not reactive	-9.47	-1.07	5.27017	-5.27017	4.20009	4.20009	-4.91047	-6.22026	-2.21608	-0.30604	-0.0149031	-42.6929	20323.6	22.5572	44.9125	122.278	246.721	420.555	302.166	0.291137	0.0442251	-0.160471
25	TCI	E0945	CCOC(=O)c1sc(Br)nc1C	250.117	0.091	0.195	1.032			0.916	0.858	1.14931	0.929412	Unstable in buffer	1.003	0.996	not active	1.33205	1.29649	not active	0.90646	0.926616	not active	not reactive	reactive	-9.57	-1.539	5.55443	-5.55443	4.01508	4.01508	-6.23701	-5.87255	-2.16202	-0.313635	-0.0460968	-38.8866	22.91	1.04497	10.8639	128.407	249.118	381.829	302.194	0.267539	0.0604619	-0.179866
26	Synthesized		O=C(O)C(=O)Nc1ncc(Br)s1	251.061	0.012	0.113	1.117	109	1.5	0.622	0.828	0.288845	0.935275	Stable in buffer	0.998	0.987	not active	1.01124	1.20082	not active	0.948582	0.917488	not active	not reactive	reactive	-9.182	-1.218	5.1999	-5.1999	3.98182	3.98182	-4.80373	-6.64727	-2.02769	-0.292109	-0.0367047	-161.478	-8.72599	-76.5705	40.6438	118.253	245.688	395.697	295.003	0.255404	0.0529154	-0.164407
27	Synthesized		COC(=O)CC(=O)Nc1ncc(Br)s1	279.115	0.609	0.979	1.074			0.953	0.86	0.782186	0.880259	Stable in buffer	0.992	1.011	not active	1.19899	1.01305	not active	0.931341	0.962052	not active	not reactive	not reactive	-9.257	-1.279	5.26804	-5.26804	3.98871	3.98871	-5.84161	-7.09031	-2.48759	-0.291623	-0.022866	-39.592	18618.9	13.2751	30.6699	136.969	244.466	422.533	309.275	0.268757	0.0460003	-0.157244
28	Synthesized		COC(=O)C(=O)Nc1ncc(Br)s1	265.088	0.372	0.817	1.115	235	2	0.895	0.662	1.56406	0.944984	Unstable in buffer	0.995	0.983	not active	0.779125	0.793097	not active	1.05155	0.940478	not active	not reactive	not reactive	-8.838	-0.954	4.89606	-4.89606	3.94182	3.94182	-5.43562	-6.76919	-2.24798	-0.267682	-0.032279	-160.736	27199.7	-61.7124	48.5491	138.651	238.631	468.342	292.936	0.235403	0.047778	-0.149981
29	Synthesized		O=C(O)Cc1csc(Br)n1	222.063	0.721	1.052	1.06			0.771	0.686	0.861009	1.02589	Low absorbance	1.004	1.017	not active	0.897398	1.00322	not active	0.995436	0.912656	not active	not reactive	not reactive	-9.273	-1.012	5.1427	-5.1427	4.13062	4.13062	-3.93891	-5.77505	-1.78199	-0.304301	-0.0129363	-166.619	-20.1539	-82.7493	33.9876	101.845	247.57	365.401	287.529	0.291365	0.0431759	-0.158619
30	TCI	B4578	O=C(O)c1csc(Br)n1	208.036	0.96	1.02	1.013			0.736	0.737	0.817368	0.92233	Stable in buffer	1.02016	0.984561	not active	0.999027	0.957914	not active	0.924669	0.945371	not active	not reactive	not reactive	-9.568	-1.115	5.34159	-5.34159	4.22674	4.22674	-3.53595	-5.38666	-1.6159	-0.313563	-0.0234811	-170.4	-20.2429	-88.0463	42.1713	90.9234	247.773	366.434	285.936	0.290082	0.0489512	-0.168522
31	Maybridge	MO00751	COC(=O)c1sc(Br)nc1C	222.063	0.185	0.724	1.021	141	1.7	1.001	0.929	0.433565	0.944984	Stable in buffer	1.005	0.99	not active	1.18717	1.08816	not active	0.929448	0.935402	not active	not reactive	not reactive	-9.579	-1.569	5.57384	-5.57384	4.00484	4.00484	-4.48665	-5.91578	-1.97286	-0.312773	-0.0481037	-38.102	19994	16.511	33.0316	115.892	248.937	495.467	303.454	0.264669	0.0615069	-0.180438
32	Enamine	Z1269211889	O=C(O)c1scnc1Br	208.036	0.831	0.995	1.107			1.349	0.801	1.22216	0.964744	Stable in buffer	0.998	0.996	not active	1.10142	1.07028	not active	0.915858	0.927641	not active	not reactive	not reactive	-9.508	-1.129	5.31835	-5.31835	4.18917	4.18917	-6.98605	-5.4443	-1.56204	-0.311959	-0.034519	-163.793	-8.31394	-90.9373	31.3201	90.3422	239.9	386.589	286.112	0.27744	0.0540869	-0.173239
33	Fluorochem	210659	O=C(O)c1nc(Br)cs1	208.036	0.9	0.973	1.058			0.883	0.851	1.11324	0.838235	Low absorbance	0.984	0.987	not active	1.04524	0.907546	not active	0.915791	0.936085	not active	not reactive	not reactive	-9.458	-1.118	5.28824	-5.28824	4.1699	4.1699	-3.55863	-5.32724	-1.60321	-0.309945	-0.0407992	-162.498	-6.32723	-87.6575	38.4254	90.9487	241.933	371.166	285.979	0.269146	0.0571351	-0.175372
34	Enamine	EN300-56552	Cc1nc(C(=O)O)cs1	143.167	0.016	0.072	1.051	118	1.2	0.034	0.787	0.739108	0.917197	Stable in buffer	1.015	1.041	not active	0.94958	1.62518	not active	0.979902	0.861141	not active	not reactive	not reactive	-9.523	-0.963	5.24257	-5.24257	4.27995	4.27995	-5.37237	-4.90425	-1.63473	-0.308495	-0.014558	-176.444	-20.3242	-90.6935	46.3177	87.8517	247.986	359.907	295.837	0.293937	0.0443817	-0.161527
35	Enamine	EN300-14183	O=C(O)c1csc(-c2ccc(F)cc2)n1	223.228	0.128	0.587	0.9			0.826	0.881	1.40705	0.937888	Stable in buffer	0.842	0.998	not active	1.13744	0.780566	not active	0.932761	0.88991	not active	not reactive	reactive	-9.307	-1.355	5.33081	-5.33081	3.97592	3.97592	-9.30429	-6.8739	-2.81453	-0.287592	-0.0393577	-172.905	-4.8832	-74.5079	41.7251	148.538	249.48	426.255	304.517	0.248234	0.0538282	-0.163475
36	Maybridge	CC34701	O=C(O)c1csc(-c2ccncc2)n1	206.226	0.904	1.027	1.06			0.98	0.944	0.933946	0.956522	Stable in buffer	1.023	1.007	not active	0.993495	1.12393	not active	1.0095	0.958245	not active	not reactive	not reactive	-9.486	-1.463	5.47469	-5.47469	4.01123	4.01123	-8.85456	-6.57684	-2.72235	-0.304918	-0.0550721	-170.207	-8.36303	-75.7031	39.5362	142.671	246.246	379.027	297.661	0.249845	0.0648363	-0.179995
37	Vitas-M	STK932374	O=C(O)c1csc(Nc2cccc3ncccc23)n1	271.301	0	0.014	0.809	142	1.7	0.427	0.412	0.367974	0.822981	Stable in buffer	1.008	1.041	not active	1.2806	1.631	not active	2.44123	1.02404	active	not reactive	reactive	-8.587	-1.21	4.89862	-4.89862	3.6887	3.6887	-12.123	-8.2681	-3.67849	-0.271172	-0.0434698	-176.041	22.5422	-72.8599	39.5578	195.327	241.499	396.442	294.836	0.227702	0.054347	-0.157321
38	Fluorochem	78801	N#Cc1cnc(N)s1	125.156	0.061	0.189	1.017	218	1.6	0.011	0.741	0.908048	0.910828	Stable in buffer	1.002	0.981	not active	0.963927	0.833333	not active	1.16406	0.910069	not active	not reactive	reactive	-9.001	-1.087	5.04425	-5.04425	3.95708	3.95708	-5.78837	-3.75456	-1.554	-0.283385	-0.0260831	-47.6976	79.1701	2.7621	21.7042	84.3091	244.86	431.86	303.84	0.257302	0.0465263	-0.154734
39	Fluorochem	76062	N#Cc1cnc(Br)s1	189.037	0.943	0.96	1.005			1.007	0.755	1.28529	0.938235	Intermediate stability	1.016	0.999	not active	0.974276	0.810086	not active	0.957101	0.948629	not active	not reactive	reactive, absrobance not restored	-9.778	-1.696	5.73688	-5.73688	4.04096	4.04096	-3.67415	-4.38858	-1.59708	-0.323806	-0.0534916	-36.1356	35.4749	4.39399	14.919	88.1834	251.222	376.035	294.94	0.270314	0.0658277	-0.188649
40	Synthesized		COC(=O)CC(=O)Nc1ncc(C#N)s1	225.229	0.058	0.297	1.124	151	1.4	-0.047	0.863	0.926006	0.880259	Stable in buffer	0.99	0.988	not active	0.946186	0.998748	not active	0.990636	0.927787	not active	not reactive	reactive	-9.42	-1.519	5.46934	-5.46934	3.95081	3.95081	-8.29332	-7.06062	-2.73714	-0.306812	-0.0493406	-60.7579	81.1287	3.2018	21.3367	141.011	255.097	401.432	317.823	0.257472	0.0615819	-0.178076
41	Synthesized		N#Cc1cnc(NC(=O)CC(=O)O)s1	211.202	0.203	0.723	1.089	323	1.6	0.935	0.797	1.46337	0.961783	Stable in buffer	0.998	0.989	not active	0.677114	0.81098	not active	0.950205	0.883955	not active	not reactive	not reactive	-9.272	-1.394	5.33256	-5.33256	3.93906	3.93906	-7.66037	-7.05595	-2.46645	-0.302648	-0.0460956	-149.723	-12.1471	-72.4719	27.9724	134.255	253.25	376.694	305.306	0.256553	0.0592579	-0.174372
42	Synthesized		N#Cc1cnc(NC(=O)C(=O)O)s1	197.175	0.906	1.121	1.143			1.04	0.976	1.50504	1.04854	Stable in buffer	1.005	0.987	not active	0.906268	0.747496	not active	0.910179	0.864138	not active	not reactive	reactive	-9.333	-1.438	5.38556	-5.38556	3.94713	3.94713	-8.935	-5.68669	-2.3055	-0.305728	-0.0538002	-155.207	-0.353475	-74.3556	37.4406	121.964	255.171	398.348	306.189	0.251928	0.0641357	-0.179764
43	Maybridge	MO07794EA	Clc1nccs1	119.576	0.008	0.189	1.072			0.231	0.738	1.2209	0.929487	Stable in buffer	0.977	1.02	not active	1.00492	0.94796	not active	0.948076	0.96291	not active	not reactive	not reactive	-9.711	-1.132	5.42148	-5.42148	4.28968	4.28968	-2.88942	-3.3698	-1.18774	-0.312998	-0.0153433	-43.7746	41.5774	1.43151	14.2438	65.2944	247.34	390.708	299.074	0.297655	0.0452739	-0.164171
44	Apollo Scientific	OR3920	Cc1nc(CCl)cs1	147.63	0.484	0.896	1.115			0.968	0.909	1.24033	0.996795	Low absorbance	1.023	0.999	not active	1.02011	0.836016	not active	0.926885	0.931524	not active	reactive	reactive, absrobance not restored	-9.536	-1.004	5.26986	-5.26986	4.26631	4.26631	-3.62745	-4.24008	-1.52255	-0.306505	-0.00851033	-47.0017	38.7135	0.745266	16.6892	91.8549	245.075	365.381	298.652	0.297995	0.041626	-0.157508
45	Fluorochem	336709	CC(=O)c1nc(C)cs1	141.195	0.939	1.025	0.935			1.064	0.784	1.35952	0.917178	Low absorbance	1.024	0.996	not active	0.993495	0.813662	not active	0.871235	0.926762	not active	not reactive	not reactive	-9.521	-1.414	5.46748	-5.46748	4.05338	4.05338	-6.86087	-3.89869	-1.77141	-0.30931	-0.0566782	-45.2502	39.146	1.10795	13.567	95.0654	247.949	365.742	308.416	0.252631	0.0662759	-0.182994
46	Maybridge	CC40301DA	Cc1nc(-c2ccc(C(=O)O)cc2)cs1	219.265	1.134	1.021	1.013			1.494	0.812	1.36457	0.939103	Stable in buffer	1	1	not active	0.895029	0.949184	not active	1.07784	0.928883	not active	not reactive	not reactive	-9.134	-0.947	5.04064	-5.04064	4.09326	4.09326	-8.32374	-7.38227	-2.90533	-0.280387	-0.0330965	-174.9	-5.45704	-71.9294	40.8306	164.212	244.668	369.224	294.564	0.24729	0.0496743	-0.156742
47	Fluka	79525	Nc1ccc(S(=O)(=O)Nc2nccs2)cc1	255.324	0.823	0.965	1			0.717	0.742	0.940471	0.935583	Stable in buffer	1.012	0.999	not active	1.15612	1.14896	not active	0.958656	0.934132	not active	not reactive	not reactive	-8.788	-0.899	4.84346	-4.84346	3.94442	3.94442	-8.92302	-7.83025	-3.01657	-0.278438	-0.00881811	-55.0896	54.5387	-2.59314	23.55	174.49	231.992	424.898	306.358	0.269619	0.0382557	-0.143628
48	ChemBridge	5542151	O=S(=O)(Cc1ccccc1)Nc1nccs1	254.336	0	0	0.94			0.2	0.828	0.452364	0.931677	Stable in buffer	0.845	0.976	not active	22.1938	10.2381	spectral interference	1.99804	1.03131	active	not reactive	reactive	-8.852	-0.894	4.87326	-4.87326	3.97885	3.97885	-8.96848	-7.77067	-3.09684	-0.286473	-0.0135881	-65.0565	57.0336	2.33395	22.5616	160.333	243.235	424.113	306.908	0.272885	0.041243	-0.150031
49	Vitas-M	STL433132	NCCc1cn(Cc2cscn2)nn1	209.278	0	0.281	1.1			0.872	0.874	0.93958	0.81677	Low absorbance	0.874	1.004	not active	1.18843	1.45192	not active	0.893141	0.970106	not active	not reactive	reactive	-9.695	-1.003	5.34897	-5.34897	4.34598	4.34598	-9.2691	-5.72511	-2.7777	-0.317383	-0.00792948	-28.8781	174.922	71.1953	40.1683	136.609	248.288	433.102	319.803	0.309454	0.042748	-0.162656
